# Supplementary material for: Selection of Specific Aptamer against Rivaroxaban and Utilization for Label-Free Electrochemical Aptasensing Using Gold Nanoparticles: First Announcement and Application for Clinical Sample Analysis
Source: Biosensors (Basel). 2022 Sep 20;12(10):773. doi: 10.3390/bios12100773 (PMC9599351; doi:10.3390/bios12100773)
Supplement: Supplementary file 1 [file biosensors-12-00773-s001.zip]

Archive with 1 entries (1 files):
- biosensors-1911476-supplementary.pdf
